# Supplementary material for: Integrated In Silico, In Vivo, and Deep Learning Approaches in the Discovery of Novel Candidate Molecules for Aedes aegypti Control
Source: Arch Insect Biochem Physiol. 2026 Feb 23;121(2):e70138. doi: 10.1002/arch.70138 (PMC12927534; doi:10.1002/arch.70138)
Supplement: Supplementary file 1 — supplementary_material_herbert. [file ARCH-121-e70138-s001.xlsx]

## Sheet: Best HTVS scores <-9,9
smile	docking_score (HTVS)
N#Cc1c[nH]c(C(=O)N2[C@H]3CC[C@@H]2C[C@H](NC(=O)[C@@H]2CCc4ccccc42)C3)c1	-10.5346
C=CC[C@H](C)C(=O)N[C@@H]1C[C@@H]2CC[C@H](C1)N2C(=O)/C=C1\C(=O)Nc2ccccc21	-10.4099
N#Cc1c[nH]c(C(=O)N[C@@H]2C[C@@H]3CC[C@H](C2)N3C(=O)c2cccc3cc[nH]c23)c1	-10.3772
N#Cc1cccc(C(=O)N2CC[C@H](CNC(=O)[C@H]3C[C@@H]3F)[C@H]2c2cccnc2)c1	-10.3361
C[C@@H](Cc1ccccc1)C(=O)N1[C@H]2CC[C@@H]1C[C@H]2NC(=O)c1c[nH]c(C#N)c1	-10.3311
N#Cc1c[nH]c(C(=O)N2[C@H]3CC[C@@H]2C[C@H](NC(=O)[C@H]2CCc4ccccc42)C3)c1	-10.3278
Cc1ccccc1[C@@H](C)C(=O)N1[C@H]2CC[C@@H]1C[C@H]2NC(=O)c1c[nH]c(C#N)c1	-10.2917
N#Cc1c[nH]c(C(=O)N[C@@H]2C[C@@H]3CC[C@H](C2)N3C(=O)c2ccc3cc[nH]c3c2)c1	-10.2902
N#Cc1cccc(C(=O)N2CC[C@H](CNC(=O)[C@H]3C[C@H]3F)[C@@H]2c2cccnc2)c1	-10.2375
C[C@@H](C#N)C(=O)N1CCc2c(CNC(=O)[C@@H]3C[C@@H]4C=C[C@H]3CC4)cccc2C1	-10.2255
N#Cc1c[nH]c(C(=O)N[C@@H]2C[C@@H]3CC[C@H](C2)N3C(=O)Cc2cccc(F)c2F)c1	-10.2252
N#Cc1cccc(C(=O)N2[C@H]3CC[C@@H]2C[C@H](NC(=O)c2cc[nH]c4nccc2-4)C3)c1	-10.1855
N#Cc1cccc(C(=O)NC[C@H]2CCN(C(=O)[C@H]3C[C@@H]3F)[C@H]2c2cccnc2)c1	-10.1737
N#Cc1c[nH]c(C(=O)N[C@H]2C[C@H]3CC[C@@H]2N3C(=O)[C@@H]2C[C@H]2c2ccccc2F)c1	-10.155
N#Cc1ccc2nc(NC(=O)[C@@H]3CCC(=O)N(c4cccc(F)c4)C3)[nH]c2c1	-10.1414
C=CC[C@H](C)C(=O)N[C@@H]1C[C@@H]2CC[C@H](C1)N2C(=O)c1cc(-c2ccccn2)[nH]n1	-10.127
C=CC[C@H](C)C(=O)N[C@@H]1C[C@@H]2CC[C@H](C1)N2C(=O)c1cccc(-n2cncn2)c1	-10.1266
Cc1ccc(-c2cc(C(=O)N[C@H]3CCN(Cc4ccc(C#N)cc4)C3=O)[nH]n2)cc1	-10.1248
N#Cc1ccc(C(=O)N2CCC[C@H]3[C@@H]2CCN3C(=O)[C@@H]2C[C@@H]3C=C[C@H]2CC3)[nH]1	-10.1212
N#Cc1c[nH]c(C(=O)N[C@@H]2C[C@@H]3CC[C@H](C2)N3C(=O)Cc2cccc(F)c2)c1	-10.1173
N#Cc1ccc(-c2cc(N3CCN(C(=O)[C@H]4CCc5cccnc54)CC3)n[nH]2)cc1	-10.1147
CO[C@H](c1ccccc1F)[C@@H](C)NC(=O)C(=O)N[C@@H]1CCc2cc(C#N)ccc21	-10.1111
N#Cc1c[nH]c(C(=O)N[C@H]2C[C@H]3CC[C@@H]2N3C(=O)[C@@H]2C[C@H]2c2ccc(F)cc2)c1	-10.1027
N#Cc1ccc(C(=O)N2CC[C@@H]3[C@H]2CCCN3C(=O)[C@@H]2C[C@@H]3C=C[C@H]2CC3)[nH]1	-10.0998
N#Cc1c[nH]c(C(=O)NC[C@H]2CCN(C(=O)c3ccccc3)[C@H]2c2cccnc2)c1	-10.0955
N#Cc1cccc(C(=O)N2CC[C@H](CNC(=O)c3ccc[nH]3)[C@H]2c2cccnc2)c1	-10.0937
O=C1CCCN1c1cccc(C/C(O)=N/C[C@]2(O)[C@H]3[C@H]4C[C@@H]5[C@@H]6[C@H]4[C@H]2[C@@H]6C[C@H]53)c1	-10.0854
OC1=NCCCN1c1cccc(/C(O)=N/C[C@]2(O)[C@H]3[C@H]4C[C@@H]5[C@@H]6[C@H]4[C@H]2[C@@H]6C[C@H]53)c1	-10.0782
N#Cc1cc(C(=O)N2CCC[C@@H]3[C@H]2CCN3C(=O)[C@@H]2C[C@@H]3C=C[C@H]2CC3)c[nH]1	-10.0778
N#Cc1nccc(N2[C@H]3CC[C@@H]2C[C@H]3NC(=O)[C@@H]2C[C@H]2c2c(F)cccc2F)n1	-10.0701
O=C1[C@H](/C(O)=N/C[C@]2(O)[C@H]3[C@H]4C[C@@H]5[C@@H]6[C@H]4[C@H]2[C@@H]6C[C@H]53)CCN1c1ccc(F)cc1	-10.066
N#Cc1cccc(C(=O)NC[C@H]2CCN(C(=O)[C@H]3C[C@H]3F)[C@@H]2c2cccnc2)c1	-10.0652
N#Cc1c[nH]c(C(=O)N[C@H]2C[C@H]3CC[C@@H]2N3C(=O)[C@@H]2C[C@H]2c2ccsc2)c1	-10.0652
CC(C)/C=C/C(=O)N1CC[C@H](CNC(=O)c2cc(C#N)c[nH]2)[C@H]1c1cccnc1	-10.0605
CC(C)c1ccc2[nH]cc(C#N)c(=NCCNc3ncccc3-c3nn[nH]n3)c2c1	-10.0585
CC(C)c1cccc(C(=O)N[C@H]2C[C@H]3CC[C@@H]2N3C(=O)c2cc(C#N)c[nH]2)n1	-10.058
C[C@@H](C#N)c1cccc(C(=O)N[C@@H]2C[C@@H]3CC[C@H](C2)N3C(=O)c2cn[nH]c2)c1	-10.0553
CC(C)c1cccc(C(=O)N[C@@H]2C[C@H]3CC[C@@H]2N3C(=O)c2c[nH]c(C#N)c2)n1	-10.0532
C[C@H](C#N)c1cccc(C(=O)N2[C@H]3CC[C@@H]2C[C@H](NC(=O)Cc2cc[nH]n2)C3)c1	-10.0502
N#Cc1cccc(C(=O)N2CC[C@@H](CNC(=O)[C@H]3C[C@H]3F)[C@H]2c2cccnc2)c1	-10.0498
Cc1ccccc1[C@@H](C)C(=O)N[C@H]1C[C@H]2CC[C@@H]1N2C(=O)c1c[nH]c(C#N)c1	-10.0495
N#Cc1ccc2c(c1)CCC[C@@H]2NC(=O)C(=O)NC[C@@H]1[C@@H]2Cc3ccccc3[C@@H]12	-10.049
N#Cc1c[nH]c(C(=O)N[C@@H]2C[C@@H]3CC[C@H](C2)N3C(=O)[C@H]2CCc3ccccc32)c1	-10.0465
CC(=O)N[C@@H](Cc1c[nH]c2ccccc12)C(=O)N[C@H]1CCc2cc(C#N)ccc21	-10.0454
N#Cc1ccc(F)cc1CN1[C@H]2CC[C@H]1CN(C(=O)[C@@H]1C[C@@H]3O[C@H]1[C@H]1C[C@@H]31)CC2	-10.0333
N#C[C@@H](Cc1ccc(-c2nn[nH]n2)cc1)C(=O)N[C@@H]1CCCc2c(F)cccc21	-10.0304
N#Cc1c[nH]c(C(=O)N2CC[C@H](CNC(=O)c3ccccc3)[C@H]2c2cccnc2)c1	-10.0291
N#Cc1c[nH]c(C(=O)N2[C@H]3CC[C@@H]2C[C@H]3NC(=O)[C@@H]2C[C@H]2c2ccccc2F)c1	-10.0248
N#Cc1ccc(C(=O)N2CCC[C@H]3[C@H]2CCN3C(=O)[C@@H]2C[C@@H]3C=C[C@H]2CC3)[nH]1	-10.0223
C=CC[C@H](C)C(=O)N[C@@H]1C[C@@H]2CC[C@H](C1)N2C(=O)c1cc(-c2cccnc2)[nH]n1	-10.0194
N#Cc1ccc(CN[C@@H]2c3ccccc3C[C@H]2NC(=O)[C@@H]2C[C@@H]3O[C@H]2[C@H]2C[C@@H]32)cc1	-10.0185
N#C[C@H](C(=O)NCc1ccc(F)cc1F)C(=O)[C@@H]1[C@H]2[C@H]3C[C@@H]4[C@@H]5[C@H]3[C@H]1[C@@H]5C[C@H]42	-10.0173
N#Cc1cccc(C(=O)Nc2nc3c(s2)C[C@H](NC(=O)[C@@H]2C[C@@H]2F)CC3)c1	-10.0151
N#Cc1ccc(F)cc1CN[C@@H]1CCCC[C@H]1NC(=O)[C@@H]1C[C@@H]2O[C@H]1[C@H]1C[C@@H]21	-10.0117
C[C@@H](Nc1ccccc1)C(=O)N1[C@H]2CC[C@@H]1C[C@H](NC(=O)c1cc(C#N)c[nH]1)C2	-10.0116
N#Cc1c[nH]c(C(=O)N[C@@H]2C[C@@H]3CC[C@H](C2)N3C(=O)Cc2c(F)cccc2F)c1	-10.0099
N#Cc1cccc(C(=O)NC[C@@H]2CCN(C(=O)[C@H]3C[C@H]3F)[C@H]2c2cccnc2)c1	-10.0059
CC(C)Cc1c[nH]c(C(=O)N2[C@H]3CC[C@@H]2C[C@H]3NC(=O)c2ccc(C#N)[nH]2)c1	-10.0031
N#Cc1ccc(N2[C@H]3CC[C@@H]2C[C@@H]3NC(=O)[C@@H]2C[C@H]2c2c(F)cccc2F)nn1	-9.9991
N#Cc1c[nH]c(C(=O)N2CC[C@@H](CNC(=O)c3ccccc3)[C@@H]2c2cccnc2)c1	-9.99897
C=CC[C@H](C)C(=O)N[C@@H]1C[C@@H]2CC[C@H](C1)N2C(=O)c1ncn(-c2ccccc2)n1	-9.99849
N#Cc1cc(C(=O)N2CCC[C@@H]3[C@@H]2CCN3C(=O)[C@@H]2C[C@@H]3C=C[C@H]2CC3)c[nH]1	-9.99781
N#Cc1c[nH]c(C(=O)N2[C@H]3CC[C@@H]2C[C@H]3NC(=O)[C@@H]2C[C@H]2c2ccc(F)cc2)c1	-9.99457
C=C[C@H](O)C(C)(C)C(=O)N1[C@H]2CC[C@@H]1C[C@H](NC(=O)c1cccc3cc[nH]c13)C2	-9.9933
N#Cc1c[nH]c(C(=O)N[C@@H]2C[C@@H]3CC[C@H](C2)N3C(=O)Cc2ccc(F)cc2F)c1	-9.99217
N#Cc1cccc(C(=O)N2CC[C@H](CNC(=O)[C@@H]3C[C@@H]3F)[C@@H]2c2cccnc2)c1	-9.98563
N#Cc1ccc(N2CCC[C@@H](NC(=O)c3cnn(Cc4ccccc4)c3)C2=O)cc1	-9.98467
Cc1ccccc1[C@@H](C)C(=O)N1[C@H]2CC[C@@H]1C[C@@H]2NC(=O)c1c[nH]c(C#N)c1	-9.98463
N#Cc1ccc(C(=O)N2CC[C@@H](CNC(=O)[C@H]3C[C@@H]3F)[C@H]2c2cccnc2)cc1	-9.98425
N#Cc1cccc(CN2CC[C@@H]3[C@@H]2CCCN3C(=O)[C@@H]2C[C@@H]3O[C@H]2[C@H]2C[C@@H]32)c1	-9.98363
N#Cc1cccc(C(=O)N2CC[C@H](CNC(=O)c3ccc[nH]3)[C@@H]2c2cccnc2)c1	-9.98315
C[C@@H](Cc1ccccc1)C(=O)N1[C@H]2CC[C@@H]1C[C@@H]2NC(=O)c1c[nH]c(C#N)c1	-9.98167
N#Cc1c[nH]c(C(=O)N[C@@H]2C[C@@H]3CC[C@H](C2)N3C(=O)Cc2ccc(F)c(F)c2)c1	-9.98145
N#Cc1c[nH]c(C(=O)N[C@@H]2C[C@@H]3CC[C@H](C2)N3C(=O)/C=C/c2cccc(O)c2)c1	-9.98066
N#Cc1ccc(-c2cc(N3CCN(C(=O)[C@@H]4CCc5cccnc54)CC3)n[nH]2)cc1	-9.98049
N#Cc1c[nH]c(C(=O)N2[C@H]3CC[C@@H]2C[C@H](NC(=O)[C@@H]2C[C@@H]2c2ccccc2)C3)c1	-9.978
N#Cc1c[nH]c(C(=O)N[C@H]2C[C@H]3CC[C@@H]2N3C(=O)C[C@H]2CCC(F)(F)C2)c1	-9.97629
N#Cc1cccc(CCC(=O)N[C@@H]2C[C@@H]3CC[C@H](C2)N3C(=O)c2cc(F)c[nH]2)c1	-9.97533
N#Cc1ccc(N2CCC(Nc3cc(-c4nn[nH]n4)nc4ccccc34)CC2)nc1	-9.97465
N#Cc1c[nH]c(C(=O)N[C@@H]2C[C@@H]3CC[C@H](C2)N3C(=O)Cc2ccc(F)cc2)c1	-9.97325
CC(C)c1cccc(C(=O)N2[C@H]3CC[C@@H]2C[C@@H]3NC(=O)c2c[nH]c(C#N)c2)n1	-9.97175
Cc1cccc([C@H](C)C(=O)N2[C@H]3CC[C@@H]2C[C@@H]3NC(=O)c2cc(C#N)c[nH]2)c1	-9.96549
C=CCC(F)(F)C(=O)N1[C@H]2CC[C@@H]1C[C@H](NC(=O)c1cc3cccnn3c1)C2	-9.96241
C[C@@H](Cc1ccccc1)C(=O)N1[C@H]2CC[C@@H]1C[C@@H]2NC(=O)c1cc(C#N)c[nH]1	-9.96005
N#Cc1nccc(N2[C@H]3CC[C@@H]2C[C@H]3NC(=O)[C@@H]2C[C@H]2c2cccc(F)c2F)n1	-9.95924
N#Cc1cccc(C(=O)NC[C@H]2CCN(C(=O)c3ccc[nH]3)[C@H]2c2cccnc2)c1	-9.95828
CC(C)[C@](C)(C#N)NC(=O)CN[C@H]1[C@H]2CC[C@@H](C2)[C@@H]1C(=O)OCc1ccccc1	-9.95709
N#Cc1ccc2c(c1)CCC[C@H]2NC(=O)N[C@@H]1Cc2ccc(-c3nn[nH]n3)cc2C1	-9.95671
N#Cc1c[nH]c(C(=O)N2[C@H]3CC[C@@H]2C[C@H]3NC(=O)[C@@H]2C[C@H]2c2ccsc2)c1	-9.95295
COc1cccc([C@@H](C)C(=O)N[C@@H]2C[C@H]3CC[C@@H]2N3c2ccc(C#N)nc2)c1	-9.95199
N#Cc1c[nH]c(C(=O)N[C@@H]2C[C@@H]3CC[C@H](C2)N3C(=O)c2cccc(F)c2F)c1	-9.94678
N#C[C@H](C(=O)NCc1ccc(F)cc1F)C(=O)[C@H]1[C@@H]2[C@@H]3[C@H]4[C@H]5C[C@@H]3[C@H]1[C@@H]5C[C@H]42	-9.93996
Cc1ccccc1[C@@H](C)C(=O)N1[C@H]2CC[C@@H]1C[C@H]2NC(=O)c1cc(C#N)c[nH]1	-9.93825
CC(C)n1cc2c(n1)[C@H](NC(=O)N1CCN(c3ccc(C#N)nc3)CC1)CCC2	-9.93737
Cc1cccc([C@H](C)C(=O)N2[C@H]3CC[C@@H]2C[C@@H]3NC(=O)c2ccc(C#N)[nH]2)c1	-9.93547
N#Cc1cccc(C(=O)N2[C@H]3CC[C@@H]2C[C@H](NC(=O)c2c[nH]c4nccc-4c2)C3)c1	-9.93381
CC(=O)N[C@H](Cc1c[nH]c2ccccc12)C(=O)N[C@@H]1CCc2cc(C#N)ccc21	-9.93337
N#Cc1ccc(-c2cc(N3CCN(C(=O)[C@@H]4Cc5ccccc54)CC3)n[nH]2)cc1	-9.93248
Cc1ccccc1[C@@H](C)C(=O)N1[C@H]2CC[C@@H]1C[C@@H]2NC(=O)c1cc(C#N)c[nH]1	-9.93238
C[C@H](C(=O)Nc1cccc(C#N)c1)N1CC=C(c2ccc(-c3nn[nH]n3)cc2)CC1	-9.93198
C=CC[C@H](C)C(=O)N[C@@H]1C[C@@H]2CC[C@H](C1)N2C(=O)c1cccc2c1NC(=O)C2	-9.92965
CC(C)c1cccc(C(=O)N[C@H]2C[C@H]3CC[C@@H]2N3C(=O)c2ccc(C#N)[nH]2)n1	-9.92945
CC(C)n1cc(C#N)c(=NC(=O)C(=O)NC2CCC(c3ccc(F)cc3)CC2)[nH]1	-9.92909
C[C@@H](C#N)c1cccc(C(=O)N[C@@H]2C[C@@H]3CC[C@H](C2)N3C(=O)c2cnn(C)c2)c1	-9.92882
N#Cc1c[nH]c(C(=O)NC[C@@H]2CCN(C(=O)c3ccccc3)[C@@H]2c2cccnc2)c1	-9.92816
C[C@@H](C(=O)N1[C@H]2CC[C@@H]1C[C@@H]2NC(=O)c1c[nH]c(C#N)c1)c1ccccc1F	-9.92654
N#Cc1ccc2c(c1)CC[C@@H]2NC(=O)NCCN=c1ccc(-c2ccccc2)n[nH]1	-9.92599
N#Cc1cccc(C(=O)N2CC[C@@H](CNC(=O)[C@@H]3C[C@@H]3F)[C@H]2c2cccnc2)c1	-9.92516
c1ccc(-n2cc3c(n2)CCCC3=NNCc2ccc(-c3nn[nH]n3)cc2)cc1	-9.92132
CC(C)c1cccc(C(=O)N[C@H]2C[C@H]3CC[C@@H]2N3C(=O)c2c[nH]c(C#N)c2)n1	-9.91965
C=CCN(Cc1cccc(-c2nn[nH]n2)c1)C(=O)[C@@H]1[C@H]2[C@H]3C[C@@H]4[C@@H]5[C@H]3[C@H]1[C@@H]5C[C@H]42	-9.91832
N#C[C@]1(F)CCN(c2nnc([C@H]3CCc4n[nH]cc4C3)n2Cc2ccccc2)C1	-9.91777
C[C@H](Cc1cccc(F)c1)C(=O)N[C@H]1C[C@H]2CC[C@@H]1N2c1cnc(C#N)cn1	-9.91725
N#Cc1c[nH]c(C(=O)N[C@@H]2C[C@@H]3CC[C@H](C2)N3C(=O)[C@@H]2CCc3ccccc32)c1	-9.91447
CC(C)Oc1ccc(C(=O)N2[C@H]3CC[C@@H]2C[C@H](NC(=O)[C@@H]2C[C@@H]2F)C3)cc1C#N	-9.91419
Cc1ccccc1-n1cc(/C(O)=N/C[C@@]2(O)[C@@H]3[C@@H]4[C@H]5[C@H]6C[C@@H]4[C@H]2[C@@H]6C[C@H]53)cn1	-9.91326
CC(C)n1cc(C#N)c(=NC(=O)C(=O)NC[C@@H]2CCCC[C@@H]2c2ccccc2)[nH]1	-9.91005
N#Cc1ccc2c(c1)CCC[C@@H]2NC(=O)C(=O)N[C@H]1[C@@H]2c3ccccc3CC[C@H]21	-9.90966
C=CCC(F)(F)C(=O)N1[C@H]2CC[C@@H]1C[C@H](NC(=O)c1c[nH]c3nccc-3c1)C2	-9.90794
N#Cc1ccc(CC(=O)N2CC[C@H]3[C@@H]2CCN3C(=O)[C@@H]2CCC(F)(F)C2)cc1	-9.90755
N#Cc1ccc(=NCC(=O)N2CCC(c3c[nH]c4ccc(F)cc34)CC2)[nH]c1	-9.90563
N#Cc1ccc(C(=O)N2CC[C@@H](CNC(=O)[C@H]3C[C@H]3F)[C@@H]2c2cccnc2)cc1	-9.90529
N#Cc1c[nH]c(C(=O)N[C@@H]2C[C@H]3CC[C@@H]2N3C(=O)C[C@@H]2C[C@H]2c2ccccc2)c1	-9.90321
Cc1ccccc1[C@@H](C)C(=O)N1[C@H]2CC[C@@H]1C[C@@H]2NC(=O)c1ccc(C#N)[nH]1	-9.90225

## Sheet: Hits by DeSAO
smile (hits from DeSAO)
CCOc1ccc2c(C)nc(NCC(=O)O)nc2c1
Cc1nc(NC(=N)N)nc2cc(OC3CCc4ccccc43)ccc12
COc1nc(NC(=N)N)nc2cc(OC3CCCc4ccccc43)ccc12
CCOCc1ccc2c(C)nc(NC(=N)N)nc2c1
Cc1nc(NC(=N)N)nc2cc(OCc3ccc(OC(F)(F)F)nc3)ccc12
CCOc1ccc2c(OC)nc(NC(=N)N)nc2c1
CCOCc1ccc2c(C)nc(NCC(=O)O)nc2c1
COc1nc(NC(=N)N)nc2cc(OC3CCc4ccccc43)ccc12
CCOCc1nc(NC(=N)N)nc2cc(C)ccc12
CCOCc1ccc2c(OC)nc(NC(=N)N)nc2c1
COc1nc(CN(C)S(C)(=O)=O)nc2cc(OC3CCCc4ccccc43)ccc12
Cc1nc(CN(C)S(C)(=O)=O)nc2cc(OC3CCc4ccccc43)ccc12
CCOc1ccc2c(OC)nc(NCC(=O)O)nc2c1
CCOCc1ccc2c(OC)nc(NCC(=O)O)nc2c1
CCOCc1nc(NCC(=O)O)nc2cc(C)ccc12
Cc1nc(NC(=N)N)nc2cc(OCc3ccc(OCC(F)(F)F)nc3)ccc12
COc1nc(CN(C)S(C)(=O)=O)nc2cc(OC3CCc4ccccc43)ccc12
CCOCc1nc(NC(=N)N)nc2cc(OC)ccc12
CCOc1nc(NC(=N)N)nc2cc(OC)ccc12
CCOc1nc(NCC(=O)O)nc2cc(C)ccc12
CCOCc1nc(NCC(=O)O)nc2cc(OC)ccc12
CCOc1nc(NCC(=O)O)nc2cc(OC)ccc12
